# Supplementary material for: Oral Administration of a Novel, Synthetic Ketogenic Compound Elevates Blood β-Hydroxybutyrate Levels in Mice in Both Fasted and Fed Conditions
Source: Nutrients. 2024 Oct 18;16(20):3526. doi: 10.3390/nu16203526 (PMC11510390; doi:10.3390/nu16203526)
Supplement: Supplementary file 1 [file nutrients-16-03526-s001.zip]

Archive with 1 entries (1 files):
- nutrients-3158935-supplementary.pdf
